# Supplementary material for: A unified route for flavivirus structures uncovers essential pocket factors conserved across pathogenic viruses
Source: Nat Commun. 2021 Jun 1;12:3266. doi: 10.1038/s41467-021-22773-1 (PMC8169900; doi:10.1038/s41467-021-22773-1)
Supplement: Supplementary file 5 — Source Data [file 41467_2021_22773_MOESM5_ESM.xlsx]

## Sheet: Fig 6a
	MOCK		bWNVKUN		WNVKUN		bMVEV		MVEV
E16 OD	0.2241	0.2659	2.6653	2.884	2.1948	2.223	0.1431	0.1086	0.1431	0.1086

## Sheet: Fig 9c
			5 days post infection		7 days post infection
	WT		24000	20000	54000	56000
	furin mutant		20000	16000	28000	40000
	R411A		20	20	20	20
	R411K		20	20	20	20
	R411D		20	20	20	20
	W420A		20	20	20	20
	F422A		24000	18000	52000	56000
	H437A		20	20	20	20
	G441A		20	20	20	20
	Y444A		20	20	20	20
	F448A		20	20	20	20
	L480A		20	20	20	20

## Sheet: Fig S1a
	Figure S1a
